# Supplementary material for: Tobacco use and oral sex practice among dental clinic attendees
Source: PLoS One. 2019 Mar 13;14(3):e0213729. doi: 10.1371/journal.pone.0213729 (PMC6415827; doi:10.1371/journal.pone.0213729)
Supplement: S1 File — (XLSX) [file pone.0213729.s001.xlsx]

## Sheet: Data
No	Age	Gender		Race		Occupation		Eversmoke		Snuff		Pipe		Cig		Betelnut		Hwmny		Wage		WUSex		DUOsex		Attdsex		?Part		?Oral
3	47	Female		Black		Employed		No		No		No		No		No
30	47	Female		Black		Employed		No		No		No		No		No
36	49	Female		Black		Employed		No		No		No		No		No
40	50	Female		Black		Employed		No		No		No		No		No
48	55	Female		Black		Employed		No		No		No		No		No
50	47	Female		Black		Employed		No		No		No		No		No
55	49	Female		Black		Employed		No		No		No		No		No
59	56	Female		Black		Employed		No		No		No		No		No
66	47	Female		Black		Employed		No		No		No		No		No
77	48	Female		Black		Employed		No		No		No		No		No
80	50	Female		Black		Employed		No		No		No		No		No
92	55	Female		Black		Employed		No		No		No		No		No
105	50	Female		Black		Employed		No		No		No		No		No
115	39	Female		Black		Employed		No		No		No		No		No						No		No
116	53	Female		Black		Employed		No		No		No		No		No
129	22	Female		Black		Employed		No		No		No		Yes		No		1 to 9		18		Yes		No		Neutral
130	53	Female		Black		Employed		No		No		No		No		No
132	52	Female		Black		Employed		No		No		No		No		No
143	58	Female		Black		Employed		No		No		No		No		No
145	53	Female		Black		Employed		No		No		No		No		No
158	53	Female		Black		Employed		No		No		No		No		No
162	53	Female		Black		Employed		No		No		No		No		No
166	54	Female		Black		Employed		No		No		No		No		No
183	50	Female		Black		Employed		No		No		No		No		No
194	54	Female		Black		Employed		No		No		No		No		No
206	22	Female		Black		Employed		No		No		No		No		No						No		No		Bad
216	46	Female		Black		Employed		No		No		No		No		No						No		No
217	37	Female		Black		Employed		No		No		No		No		No				35		No		No				1		1
220	36	Female		Black		Employed		No		No		No		No		No						No		No
224	33	Female		Black		Employed		No		No		No		No		No						No		No		Bad
230	39	Female		Black		Employed		No		No		No		No		No						No		No
234	58	Female		Black		Employed		No		No		No		No		No
253	52	Female		Black		Employed		No		No		No		No		No
267	45	Female		Black		Employed		No		No		No		No		No
273	32	Female		Black		Employed		No		No		No		No		No						No		No
274	27	Female		Black		Employed		No		No		No		No		No						No		No
281	30	Female		Black		Employed		No		No		No		No		No						No		No
291	45	Female		Black		Employed		No		No		No		No		No						No		No
300	45	Female		Black		Employed		No		No		No		No		No						No		No
301	30	Female		Black		Employed		No		No		No		No		No						No		No
302	28	Female		Black		Employed		No		No		No		No		No						No		No
308	33	Female		Black		Employed		No		No		No		No		No						No		No
311	26	Female		Black		Employed		No		No		No		No		No						No		No
318	45	Female		Black		Employed		No		No		No		No		No						No		No
321	27	Female		Black		Employed		No		No		No		No		No						No		No
322	26	Female		Black		Employed		No		No		No		No		No						No		No
333	42	Female		Black		Employed		No		No		No		No		No						No		No
334	29	Female		Black		Employed		No		No		No		No		No						No		No
335	42	Female		Black		Employed		No		No		No		No		No						No		No
340	35	Female		Black		Employed		No		No		No		No		No						No		No
342	40	Female		Black		Employed		No		No		No		No		No						No		No
343	40	Female		Black		Employed		No		No		No		No		No						No		No
353	45	Female		Black		Employed		No		No		No		No		No						No		No
365	42	Female		Black		Employed		No		No		No		No		No						No		No
371	21	Female		Black		Employed		No		No		No		No		No						No		No
373	30	Female		Black		Employed		No		No		No		No		No						No		No
375	27	Female		Black		Employed		No		No		No		No		No						No		No
379	26	Female		Black		Employed		No		No		No		No		No						No		No		Bad
382	41	Female		Black		Employed		No		No		No		No		No						Yes		Yes		Good		1		1
388	34	Female		Unknown		Employed		No		No		No		No		No						No		No
403	30	Female		Black		Employed		No		No		No		No		No						Yes		Yes		Good		1		>10
405	27	Female		Black		Employed		No		No		No		No		No						No		No
413	52	Female		Black		Employed		No		No		No		No		No
440	27	Female		Black		Employed		No		No		No		No		No						No		No
465	37	Female		Black		Employed		No		No		No		No		No						No		No		Good
466	40	Female		Black		Employed		No		No		No		No		No						No		No
473	40	Female		Black		Employed		No		No		No		No		No						No		No
475	34	Female		Black		Employed		No		No		No		No		No						No		No				1
481	31	Female		Black		Employed		No		No		No		No		No						No		No
485	36	Female		Black		Employed		No		No		No		No		No						No		No
486	49	Female		Black		Employed		No		No		No		No		No						No		No		Bad
492	35	Female		Black		Employed		No		No		No		No		No						No		No
513	44	Female		Black		Employed		No		No		No		No		No						No		No		Bad
533	34	Female		Black		Employed		No		No		No		No		No						No		No		Bad
552	53	Female		Black		Employed		No		No		No		No		No
563	55	Female		Unknown		Employed		No		No		No		No		No
567	26	Female		Black		Employed		No		No		No		No		No						No		No		Bad
582	36	Female		Black		Employed		No		No		No		No		No						No		No
596	35	Female		Black		Employed		No		No		No		No		No						No		No
598	32	Female		Black		Employed		No		No		No		No		No						No		No
617	55	Female		Black		Employed		No		No		No		No		No
622	52	Female		Black		Employed		No		No		No		No		No
623	49	Female		Black		Employed		No		No		No		No		No
624	39	Female		Black		Employed		No		No		No		No		No						No		No		Bad
625	55	Female		Black		Employed		No		No		No		No		No
630	29	Female		Black		Employed		No		No		No		No		No						No		No		Bad
637	59	Female		Unknown		Employed		No		No		No		No		No
647	43	Female		Black		Employed		No		No		No		No		No						No		No		Bad
655	43	Female		Black		Employed		No		No		No		No		No						No		No		Neutral		0		1
660	29	Female		Black		Employed		No		No		No		No		No						Yes		Yes		Good		1		8
670	34	Female		Black		Employed		No		No		No		No		No						Yes		Yes		Neutral		1		1
675	23	Female		Black		Employed		No		No		No		No		No						Yes		No				1		1
676	46	Female		Black		Employed		No		No		No		No		No
683	57	Female		Black		Employed		No		No		No		No		No
722	24	Female		Black		Employed		No		No		No		No		No						Yes		Yes		Good		1		1
725	42	Female		Unknown		Employed		No		No		No		No		No						No		No		Bad				1
742	45	Female		White		Employed		No		No		No		No		No
747	31	Female		Black		Employed		No		No		No		No		No						No		No
750	30	Female		Black		Employed		No		No		No		No		No						No		No		Bad
752	36	Female		Black		Employed		No		No		No		No		No						No		No
759		Female		Unknown		Employed		No		No		No		No		No						No		No
764	28	Female		Black		Employed		No		No		No		No		No						Yes		Yes		Good		1		1
786	65	Female		Black		Employed		No		No		No		No		No
789	26	Female		Black		Employed		No		No		No		No		No						No		No
799	40	Female		Black		Employed		No		No		No		No		No						No		No
807	29	Female		Black		Employed		No		No		No		No		No						No		No		Bad
811	36	Female		White		Employed		No		No		No		No		No						No		No
822	27	Female		Black		Employed		No		No		No		No		No						Yes		Yes				1		2
144	49	Female		Black		Employed		No		No		No		No		Yes
735	28	Female		Black		Employed		No		No		No		No		Yes						Yes		No				1
400	45	Female		Black		Employed		No		Yes		No		No		No				44		Yes		Yes		Bad		1		1
151	56	Female		Black		Employed		Yes		No		No		No		No				20
243	47	Female		Black		Employed		Yes		No		No		No		No				30
290	27	Female		Black		Employed		Yes		No		No		No		No						No		No
443	42	Female		White		Employed		Yes		No		No		Yes		No		10 to 20		22		No		No
460	33	Female		Black		Employed		Yes		No		No		Yes		No		1 to 9		16		No		No		Bad
472	37	Female		Black		Employed		Yes		No		No		Yes		No		1 to 9		35		No		No
564	34	Female		Black		Employed		Yes		No		No		No		No				22		No		No		Bad
603	53	Female		Black		Employed		Yes		No		No		No		No		more 20		19
662	31	Female		Black		Employed		Yes		No		No		Yes		No		1 to 9		19		No		No		Bad
679	22	Female		White		Employed		Yes		No		No		No		No				11		No		No		Neutral
708	33	Female		Black		Employed		Yes		No		No		No		No				15				Yes		Good				3
809	34	Female		Black		Employed		Yes		No		No		Yes		No		1 to 9				No		No
763	51	Female		Black		Employed		Yes		No		No		No		Yes
138	48	Female		Black		Employed		Yes		Yes		No		No		No
597	44	Female		Black		Employed		Yes		Yes		No		No		No				43
648	50	Female		Black		Employed		Yes		Yes		No		No		No				42
268	18	Female		Black		Student		No		No		No		No		No						No		No
327	24	Female		Black		Student		No		No		No		No		No						No		No
346	21	Female		Black		Student		No		No		No		No		No						No		No		Bad
352	22	Female		Black		Student		No		No		No		No		No						No		No
360	22	Female		Black		Student		No		No		No		No		No						No		No
381	23	Female		Black		Student		No		No		No		No		No						No		No
396	18	Female		Unknown		Student		No		No		No		No		No						No		No
402	21	Female		Black		Student		No		No		No		No		No						No		No
412	20	Female		Black		Student		No		No		No		No		No						No		No
416	25	Female		Black		Student		No		No		No		No		No						No		No
423	23	Female		Black		Student		No		No		No		No		No						Yes		Yes		Good		1		1
441	18	Female		Black		Student		No		No		No		No		No						Yes		Yes		Good		1		1
452	25	Female		Black		Student		No		No		No		No		No						No		No		Bad
458	21	Female		Black		Student		No		No		No		No		No						No		No		Bad
489	21	Female		Black		Student		No		No		No		No		No						No		No		Bad
496	18	Female		Black		Student		No		No		No		No		No						No		No		Bad
499	18	Female		Black		Student		No		No		No		No		No						No		No		Neutral
522	21	Female		Black		Student		No		No		No		No		No						No		No		Bad
526	20	Female		Black		Student		No		No		No		No		No						No		No
527	21	Female		Black		Student		No		No		No		No		No						No		No		Bad
532	20	Female		Black		Student		No		No		No		No		No						No		No		Bad
550	23	Female		Black		Student		No		No		No		No		No						No		No		Bad		1		1
557	24	Female		Black		Student		No		No		No		No		No						No		No		Bad
561	27	Female		Black		Student		No		No		No		No		No						No		No
684	35	Female		Black		Student		No		No		No		No		No						No		No		Bad
710	24	Female		Black		Student		No		No		No		No		No						Yes		Yes		Good		1		1
724	28	Female		Black		Student		No		No		No		No		No						No		No		Bad
741	23	Female		Black		Student		No		No		No		No		No						No		No
746	31	Female		Black		Student		No		No		No		No		No						No		No
783	22	Female		Black		Student		No		No		No		No		No						Yes		Yes				1		2
785	24	Female		Black		Student		No		No		No		No		No						No		No
794	22	Female		Black		Student		No		No		No		No		No						No		No		Bad
817	23	Female		Black		Student		No		No		No		No		No						No		No
113	27	Female		Black		Student		Yes		No		No		No		No		1 to 9		20		Yes		Yes		Neutral		0		4
215	19	Female		Black		Student		Yes		No		No		No		No						No		No		Bad
411	30	Female		Black		Student		Yes		No		No		Yes		No		1 to 9		12		No		No		Bad
467	28	Female		Black		Student		Yes		No		No		No		No				19		No		No		Bad
666	29	Female		Black		Student		Yes		No		No		No		No						No		No		Bad
767	22	Female		Indian		Student		Yes		No		No		No		No				17		No		No
2	29	Female		Black		Unemployed		No		No		No		No		No						Yes		Yes		Good		2		3
8	58	Female		Black		Unemployed		No		No		No		No		No
10	32	Female		Black		Unemployed		No		No		No		No		No						No		No		Bad
22	27	Female		Black		Unemployed		No		No		No		No		No						Yes		Yes		Good		0		2
24	47	Female		Black		Unemployed		No		No		No		No		No
26	73	Female		Black		Unemployed		No		No		No		No		No
28	48	Female		Black		Unemployed		No		No		No		No		No
29	55	Female		Black		Unemployed		No		No		No		No		No
31	52	Female		Black		Unemployed		No		No		No		No		No
32	75	Female		Black		Unemployed		No		No		No		No		No
39	63	Female		Black		Unemployed		No		No		No		No		No
45	65	Female		Black		Unemployed		No		No		No		No		No
46	58	Female		Black		Unemployed		No		No		No		No		No
49	78	Female		Black		Unemployed		No		No		No		No		No
56	54	Female		Black		Unemployed		No		No		No		No		No
63	66	Female		Black		Unemployed		No		No		No		No		No
64	59	Female		Black		Unemployed		No		No		No		No		No
65	64	Female		Black		Unemployed		No		No		No		No		No
67	50	Female		Black		Unemployed		No		No		No		No		No
70	67	Female		Black		Unemployed		No		No		No		No		No
72	48	Female		Black		Unemployed		No		No		No		No		No
74	62	Female		Black		Unemployed		No		No		No		No		No
75	49	Female		Black		Unemployed		No		No		No		No		No
85	69	Female		Black		Unemployed		No		No		No		No		No
89	62	Female		Black		Unemployed		No		No		No		No		No
95	59	Female		Black		Unemployed		No		No		No		No		No
98	75	Female		Black		Unemployed		No		No		No		No		No
102	62	Female		Black		Unemployed		No		No		No		No		No
106	62	Female		Black		Unemployed		No		No		No		No		No
119	61	Female		Black		Unemployed		No		No		No		No		No
120	49	Female		Black		Unemployed		No		No		No		No		No
131	56	Female		Black		Unemployed		No		No		No		No		No
133	71	Female		Black		Unemployed		No		No		No		No		No
134	65	Female		Black		Unemployed		No		No		No		No		No
135	54	Female		Black		Unemployed		No		No		No		No		No
140	63	Female		Black		Unemployed		No		No		No		No		No
149	54	Female		Black		Unemployed		No		No		No		No		No
157	53	Female		Black		Unemployed		No		No		No		No		No
163	54	Female		White		Unemployed		No		No		No		No		No
164	63	Female		Black		Unemployed		No		No		No		No		No
168	71	Female		Black		Unemployed		No		No		No		No		No
172	66	Female		Unknown		Unemployed		No		No		No		No		No
174	62	Female		Black		Unemployed		No		No		No		No		No
175	64	Female		Black		Unemployed		No		No		No		No		No
180	54	Female		Black		Unemployed		No		No		No		No		No
184	57	Female		Black		Unemployed		No		No		No		No		No
187	51	Female		Black		Unemployed		No		No		No		No		No
189	50	Female		Black		Unemployed		No		No		No		No		No
190	59	Female		Black		Unemployed		No		No		No		No		No
191	67	Female		Black		Unemployed		No		No		No		No		No
196	51	Female		Black		Unemployed		No		No		No		No		No
199	55	Female		Black		Unemployed		No		No		No		No		No
200	74	Female		Black		Unemployed		No		No		No		No		No
202	28	Female		Black		Unemployed		No		No		No		No		No						No		No		Bad
218	37	Female		Black		Unemployed		No		No		No		No		No						No		No		Neutral		1
221	62	Female		Black		Unemployed		No		No		No		No		No
228	41	Female		Black		Unemployed		No		No		No		No		No						No		No
231	49	Female		Black		Unemployed		No		No		No		No		No
235	65	Female		Black		Unemployed		No		No		No		No		No
236	23	Female		Black		Unemployed		No		No		No		No		No						No		No		Bad
239	43	Female		Black		Unemployed		No		No		No		No		No						Yes		Yes		Good		1		1
244	36	Female		Black		Unemployed		No		No		No		No		No						No		No		Bad
248	45	Female		Black		Unemployed		No		No		No		No		No
259	27	Female		Black		Unemployed		No		No		No		No		No						No		No
264	35	Female		Black		Unemployed		No		No		No		No		No						No		No		Bad
272	39	Female		Black		Unemployed		No		No		No		No		No						No		No
275	36	Female		Black		Unemployed		No		No		No		No		No						Yes		Yes				1		1
277	44	Female		Black		Unemployed		No		No		No		No		No						No		No
278	23	Female		Black		Unemployed		No		No		No		No		No						Yes		Yes		Good		1		1
283	22	Female		Black		Unemployed		No		No		No		No		No						Yes		Yes		Good		1		1
285	45	Female		Black		Unemployed		No		No		No		No		No						No		No
287	32	Female		Black		Unemployed		No		No		No		No		No						No		No
289	29	Female		Black		Unemployed		No		No		No		No		No						No		No		Good		1		1
299	33	Female		Black		Unemployed		No		No		No		No		No						No		No		Bad
306	23	Female		Black		Unemployed		No		No		No		No		No						No		No
313	29	Female		Black		Unemployed		No		No		No		No		No						No		No
315	44	Female		Black		Unemployed		No		No		No		No		No						Yes		Yes		Good		1		1
316	29	Female		Black		Unemployed		No		No		No		No		No						No		No
319	23	Female		Black		Unemployed		No		No		No		No		No						Yes		Yes		Good		1		1
323	39	Female		Black		Unemployed		No		No		No		No		No						No		No
329	44	Female		Black		Unemployed		No		No		No		No		No						No		No
330	27	Female		Black		Unemployed		No		No		No		No		No						Yes		Yes		Good		1		1
336	23	Female		Black		Unemployed		No		No		No		No		No						No		No
345	42	Female		Black		Unemployed		No		No		No		No		No						No		No
348	23	Female		Black		Unemployed		No		No		No		No		No						Yes		Yes		Good		1		4
356	23	Female		Black		Unemployed		No		No		No		No		No						No		No
357	31	Female		Black		Unemployed		No		No		No		No		No						No		No
358	25	Female		Black		Unemployed		No		No		No		No		No						Yes		No		Good		0		2
359	19	Female		Black		Unemployed		No		No		No		No		No						Yes		Yes		Good		1		1
362	41	Female		Black		Unemployed		No		No		No		No		No						No		No
363	30	Female		Black		Unemployed		No		No		No		No		No
366	43	Female		Black		Unemployed		No		No		No		No		No						Yes		Yes		Neutral		1		1
367	25	Female		Black		Unemployed		No		No		No		No		No						No		No
369	36	Female		Black		Unemployed		No		No		No		No		No						No		No
377	36	Female		Black		Unemployed		No		No		No		No		No						No		No
383	43	Female		Black		Unemployed		No		No		No		No		No						Yes		Yes		Good		1		1
384	29	Female		Black		Unemployed		No		No		No		No		No						No		No
386	40	Female		Black		Unemployed		No		No		No		No		No						Yes		No		Neutral		0		2
389	23	Female		Black		Unemployed		No		No		No		No		No						No		No
395	45	Female		Black		Unemployed		No		No		No		No		No						No		No
397	30	Female		Black		Unemployed		No		No		No		No		No						No		No
398	27	Female		Black		Unemployed		No		No		No		No		No						No		No
404	30	Female		Black		Unemployed		No		No		No		No		No						No		No
407	42	Female		Black		Unemployed		No		No		No		No		No						No		No
415	45	Female		Black		Unemployed		No		No		No		No		No						No		No
417	23	Female		Black		Unemployed		No		No		No		No		No						Yes		Yes		Good		1		5
419	43	Female		Black		Unemployed		No		No		No		No		No						No		No		Bad
422	29	Female		Black		Unemployed		No		No		No		No		No						No		No
428	24	Female		White		Unemployed		No		No		No		No		No						No		No
429	18	Female		White		Unemployed		No		No		No		No		No						No		No
434	43	Female		Black		Unemployed		No		No		No		No		No						Yes		Yes		Bad		1		2
437	39	Female		Black		Unemployed		No		No		No		No		No						No		No
444	37	Female		Black		Unemployed		No		No		No		No		No						No		No
445	27	Female		Black		Unemployed		No		No		No		No		No						No		No
446	42	Female		Black		Unemployed		No		No		No		No		No						No		No
448	31	Female		Black		Unemployed		No		No		No		No		No						No		No
462	26	Female		Black		Unemployed		No		No		No		No		No						Yes		Yes		Bad		4		3
468	43	Female		Black		Unemployed		No		No		No		No		No						No		No
470	34	Female		Black		Unemployed		No		No		No		No		No						No		No
476	30	Female		Black		Unemployed		No		No		No		No		No						No		No		Neutral
478	78	Female		Black		Unemployed		No		No		No		No		No						No		No
480	65	Female		Black		Unemployed		No		No		No		No		No
483	30	Female		Black		Unemployed		No		No		No		No		No						No		No		Bad
488	24	Female		Black		Unemployed		No		No		No		No		No						No		No		Bad
491	42	Female		Black		Unemployed		No		No		No		No		No						No		No
495	41	Female		Black		Unemployed		No		No		No		No		No						No		No
500	19	Female		Black		Unemployed		No		No		No		No		No						No		No		Bad
501	33	Female		Unknown		Unemployed		No		No		No		No		No						No		No		Bad
514	23	Female		Black		Unemployed		No		No		No		No		No						No		No		Bad
515	30	Female		Black		Unemployed		No		No		No		No		No						No		No
516	26	Female		White		Unemployed		No		No		No		No		No						No		No		Bad
518	37	Female		Black		Unemployed		No		No		No		No		No						No		No		Bad
528	19	Female		Black		Unemployed		No		No		No		No		No						No		No		Bad
531	24	Female		Black		Unemployed		No		No		No		No		No						No		No		Bad				2
535	23	Female		Black		Unemployed		No		No		No		No		No						No		No
538	18	Female		Black		Unemployed		No		No		No		No		No						No		No		Bad
545	37	Female		Unknown		Unemployed		No		No		No		No		No						Yes		Yes		Good		1		1
549	20	Female		Black		Unemployed		No		No		No		No		No						No		No		Neutral
583	21	Female		Black		Unemployed		No		No		No		No		No						No		No		Bad
584	27	Female		Unknown		Unemployed		No		No		No		No		No						No		Yes		Bad		1		2
586	41	Female		Black		Unemployed		No		No		No		No		No						No		No		Bad
589	34	Female		Black		Unemployed		No		No		No		No		No						No		No
594	51	Female		Black		Unemployed		No		No		No		No		No						No		No
599	41	Female		Black		Unemployed		No		No		No		No		No						No		No		Bad
600	61	Female		Black		Unemployed		No		No		No		No		No
604	66	Female		Black		Unemployed		No		No		No		No		No
607	36	Female		Black		Unemployed		No		No		No		No		No						Yes		Yes				1		1
610	31	Female		Black		Unemployed		No		No		No		No		No
613	68	Female		Black		Unemployed		No		No		No		No		No
619	66	Female		Black		Unemployed		No		No		No		No		No
621	68	Female		Black		Unemployed		No		No		No		No		No
626	68	Female		Black		Unemployed		No		No		No		No		No
629	59	Female		Black		Unemployed		No		No		No		No		No
632	48	Female		Black		Unemployed		No		No		No		No		No
634	35	Female		Black		Unemployed		No		No		No		No		No						Yes		Yes		Good		1		2
635	33	Female		Black		Unemployed		No		No		No		No		No						Yes		Yes		Good		1		6
638	42	Female		Black		Unemployed		No		No		No		No		No						No		No		Bad
639	60	Female		Unknown		Unemployed		No		No		No		No		No
640	58	Female		Unknown		Unemployed		No		No		No		No		No
641	22	Female		Black		Unemployed		No		No		No		No		No						Yes		Yes		Good		0		5
645	48	Female		Black		Unemployed		No		No		No		No		No
653	71	Female		Black		Unemployed		No		No		No		No		No
657	55	Female		Black		Unemployed		No		No		No		No		No
658	20	Female		Black		Unemployed		No		No		No		No		No						No		No		Bad
671	18	Female		Black		Unemployed		No		No		No		No		No						Yes		Yes		Neutral		0		1
681	39	Female		Black		Unemployed		No		No		No		No		No						No		No		Good
689	59	Female		Black		Unemployed		No		No		No		No		No
696	28	Female		Black		Unemployed		No		No		No		No		No						Yes		Yes				1
712	51	Female		Black		Unemployed		No		No		No		No		No						Yes		Yes		Good		1		1
715	51	Female		Unknown		Unemployed		No		No		No		No		No						No		No
766	59	Female		White		Unemployed		No		No		No		No		No
774	35	Female		Black		Unemployed		No		No		No		No		No						No		No				1		1
775	38	Female		Black		Unemployed		No		No		No		No		No						No		No		Bad
776	24	Female		Black		Unemployed		No		No		No		No		No						Yes		No
777	32	Female		Unknown		Unemployed		No		No		No		No		No						Yes		No				1
797	32	Female		Black		Unemployed		No		No		No		No		No						No		No		Bad
803	26	Female		Black		Unemployed		No		No		No		No		No										Good
812	29	Female		Unknown		Unemployed		No		No		No		No		No						No		No
821	29	Female		Black		Unemployed		No		No		No		No		No						No		No
824	28	Female		Black		Unemployed		No		No		No		No		No						Yes		No		Neutral		1		1
837	23	Female		Black		Unemployed		No		No		No		No		No						Yes		Yes		Good		1		4
842	35	Female		Black		Unemployed		No		No		No		No		No						No		No		Bad
844	43	Female		Black		Unemployed		No		No		No		No		No
847	28	Female		Black		Unemployed		No		No		No		No		No
849	40	Female		Black		Unemployed		No		No		No		No		No						Yes		No
16	76	Female		Black		Unemployed		No		Yes		No		No		No				68
20	67	Female		Black		Unemployed		No		Yes		No		No		No				30
37	61	Female		Black		Unemployed		No		Yes		No		No		No				20
57	75	Female		Black		Unemployed		No		Yes		No		No		No				50
71	55	Female		Black		Unemployed		No		Yes		No		No		No				51
86	77	Female		Black		Unemployed		No		Yes		No		No		No				76
128	67	Female		Black		Unemployed		No		Yes		No		No		No				28
165	75	Female		Black		Unemployed		No		Yes		No		No		No				71
181	73	Female		Black		Unemployed		No		Yes		No		No		No				30
251	50	Female		Black		Unemployed		No		Yes		No		No		No				45
324	29	Female		Black		Unemployed		No		Yes		No		No		No				17		Yes		Yes		Good		1		4
393	45	Female		Black		Unemployed		No		Yes		No		No		No				35		No		No
399	36	Female		Unknown		Unemployed		No		Yes		No		No		No				31		No		No		Bad
469	36	Female		Black		Unemployed		No		Yes		No		No		No				20		No		No
547	58	Female		Black		Unemployed		No		Yes		No		Yes		No				35
574	32	Female		Black		Unemployed		No		Yes		No		No		No				30		No		No		Bad
581	43	Female		Black		Unemployed		No		Yes		No		No		No				20		Yes		No		Neutral				2
650	76	Female		Black		Unemployed		No		Yes		No		No		No				72
661	58	Female		Black		Unemployed		No		Yes		No		No		No				56
761	66	Female		Black		Unemployed		No		Yes		No		No		No				50
25	49	Female		Black		Unemployed		Yes		No		No		Yes		No		1 to 9		20
44	51	Female		White		Unemployed		Yes		No		No		Yes		No		10 to 20
82	68	Female		Black		Unemployed		Yes		No		No		No		No				38
88	60	Female		Black		Unemployed		Yes		No		No		No		No				24
101	65	Female		White		Unemployed		Yes		No		No		Yes		No		10 to 20		16
112	79	Female		Black		Unemployed		Yes		No		No		No		No		1 to 9		18
137	67	Female		Black		Unemployed		Yes		No		No		No		No		1 to 9		26
146	76	Female		Black		Unemployed		Yes		No		No		No		No				20
169	67	Female		Black		Unemployed		Yes		No		No		Yes		No		1 to 9		20
188	60	Female		Black		Unemployed		Yes		No		No		No		No
197	53	Female		White		Unemployed		Yes		No		No		Yes		No		10 to 20		30
227	49	Female		Black		Unemployed		Yes		No		No		Yes		No		1 to 9		18
247	68	Female		Black		Unemployed		Yes		No		No		Yes		No		more 20		20
337	27	Female		Black		Unemployed		Yes		No		No		No		No						No		No
349	28	Female		Black		Unemployed		Yes		No		No		No		No								No		Neutral		1		1
508	30	Female		White		Unemployed		Yes		No		No		Yes		No		1 to 9		14		Yes		Yes		Bad		1
555		Female		Black		Unemployed		Yes		No		No		Yes		No		10 to 20		38
612	44	Female		Black		Unemployed		Yes		No		No		Yes		No		10 to 20		16		No		No		Bad
628	67	Female		Black		Unemployed		Yes		No		No		No		No
677	43	Female		White		Unemployed		Yes		No		No		No		No				23		No		No		Bad
751	47	Female		White		Unemployed		Yes		No		No		Yes		No		10 to 20
756	29	Female		Black		Unemployed		Yes		No		No		Yes		No		1 to 9		17
94	52	Female		Black		Unemployed		Yes		Yes		No		No		Yes				47
477	34	Female		Black		Unemployed		Yes		Yes		No		Yes		No		1 to 9		20		No		No
534	29	Female		Black		Unemployed		Yes		Yes		No		No		No				9		No		No		Bad
601	50	Female		Black		Unemployed		Yes		Yes		No		No		No				36
652	54	Female		Black		Unemployed		Yes		Yes		No		No		No				22
829	27	Female		Black		Unemployed		Yes		Yes		No		Yes		No		1 to 9		23		No		No		Bad
6	38	Female		Black		Unknown		No		No		No		No		No						No		No		Bad
18	42	Female		Black		Unknown		No		No		No		No		No						No		No
42	45	Female		Black		Unknown		No		No		No		No		No
93	45	Female		Black		Unknown		No		No		No		No		No
107	64	Female		Black		Unknown		No		No		No		No		No
121	16	Female		Black		Unknown		No		No		No		No		No
125	23	Female		Black		Unknown		No		No		No		No		No						No		No
161	49	Female		Black		Unknown		No		No		No		No		No
212	27	Female		Black		Unknown		No		No		No		No		No						No		Yes				0		1
213	55	Female		Black		Unknown		No		No		No		No		No						No		No
214	38	Female		Black		Unknown		No		No		No		No		No						No		No
261	26	Female		Indian		Unknown		No		No		No		No		No						No		No
270	46	Female		Black		Unknown		No		No		No		No		No
453	28	Female		Black		Unknown		No		No		No		No		No						No		No
454	15	Female		Black		Unknown		No		No		No		No		No						No		No		Bad
490	32	Female		Black		Unknown		No		No		No		No		No						No		No		Bad
494	49	Female		Black		Unknown		No		No		No		No		No						No		No				1		1
503	25	Female		Black		Unknown		No		No		No		No		No						No		No		Bad
505	38	Female		Black		Unknown		No		No		No		No		No						No		No
509	39	Female		Black		Unknown		No		No		No		No		No						No		No
517	26	Female		Black		Unknown		No		No		No		No		No						Yes		Yes		Good		1
524	25	Female		Black		Unknown		No		No		No		No		No						No		No
525	43	Female		Black		Unknown		No		No		No		No		No						No		No		Bad
529	26	Female		Black		Unknown		No		No		No		No		No						No		No
560	27	Female		Black		Unknown		No		No		No		No		No						Yes		Yes				1		2
565	23	Female		Black		Unknown		No		No		No		No		No						No		No		Bad
566	19	Female		Black		Unknown		No		No		No		No		No						No		No
577	45	Female		Black		Unknown		No		No		No		No		No						No		No
578	43	Female		Black		Unknown		No		No		No		No		No						No		No
588	37	Female		Black		Unknown		No		No		No		No		No						No		No
591	30	Female		Unknown		Unknown		No		No		No		No		No						No		No
593	14	Female		Black		Unknown		No		No		No		No		No						No		No
618	24	Female		Black		Unknown		No		No		No		No		No						No		No		Bad
674	23	Female		Black		Unknown		No		No		No		No		No						Yes		Yes		Good		1		1
697	28	Female		Black		Unknown		No		No		No		No		No						Yes		No
698		Female		Black		Unknown		No		No		No		No		No
700	22	Female		Black		Unknown		No		No		No		No		No						No		No		Bad
702	39	Female		Black		Unknown		No		No		No		No		No
711	31	Female		Black		Unknown		No		No		No		No		No						No		No		Bad
717	30	Female		Black		Unknown		No		No		No		No		No						No		No
754	29	Female		Unknown		Unknown		No		No		No		No		No						No		No
768	42	Female		White		Unknown		No		No		No		No		No
769	26	Female		Black		Unknown		No		No		No		No		No										Good		6		6
778	56	Female		Black		Unknown		No		No		No		No		No
780	43	Female		Black		Unknown		No		No		No		No		No						No		No		Bad
788	20	Female		Black		Unknown		No		No		No		No		No						Yes		No
802	65	Female		Black		Unknown		No		No		No		No		No
808	43	Female		Black		Unknown		No		No		No		No		No						Yes		No						1
813	25	Female		Black		Unknown		No		No		No		No		No						No		No
819	35	Female		Black		Unknown		No		No		No		No		No						Yes		No				1
820	32	Female		Unknown		Unknown		No		No		No		No		No						No		No
825	49	Female		Black		Unknown		No		No		No		No		No
827	33	Female		Unknown		Unknown		No		No		No		No		No						No		No
833	37	Female		Black		Unknown		No		No		No		No		No						No		No
834	34	Female		Black		Unknown		No		No		No		No		No						No		No
835	35	Female		Black		Unknown		No		No		No		No		No						No		No		Bad
845	41	Female		Unknown		Unknown		No		No		No		No		No
848	29	Female		Black		Unknown		No		No		No		No		No
704	40	Female		Black		Unknown		No		No		No		No		Yes						No		No
592	22	Female		Black		Unknown		No		Yes		No		No		No						No		No		Bad
17	53	Female		Black		Unknown		Yes		No		No		Yes		No		1 to 9		40
103	48	Female		Black		Unknown		Yes		No		No		No		No
104	45	Female		White		Unknown		Yes		No		No		Yes		No		1 to 9		21
326	27	Female		Black		Unknown		Yes		No		No		Yes		No		1 to 9		19		No		No		Bad
482	21	Female		Black		Unknown		Yes		No		No		No		No						No		No
539	32	Female		White		Unknown		Yes		No		No		Yes		No		10 to 20		19		Yes		Yes				1		2
728	23	Female		White		Unknown		Yes		No		No		Yes		No		1 to 9		18		No		No		Bad
573	30	Female		Black		Unknown		Yes		No		No		No		Yes						No		No
450	29	Female		Black		Unknown		Yes		Yes		No		Yes		No						No		No		Bad
35	54	Male		Black		Employed		No		No		No		No		No
53	61	Male		Black		Employed		No		No		No		No		No
54	59	Male		Black		Employed		No		No		No		No		No
76	55	Male		Black		Employed		No		No		No		No		No
114	47	Male		Black		Employed		No		No		No		No		No
122	50	Male		Black		Employed		No		No		No		No		No
136	56	Male		Black		Employed		No		No		No		No		No
150	54	Male		Black		Employed		No		No		No		No		No
160	52	Male		Black		Employed		No		No		No		No		No
179	57	Male		Black		Employed		No		No		No		No		No
204	37	Male		Black		Employed		No		No		No		No		No						No		No
238	46	Male		Black		Employed		No		No		No		No		No
241	45	Male		Black		Employed		No		No		No		No		No						Yes		Yes		Good		1		5
242	35	Male		Black		Employed		No		No		No		No		No						No		No		Bad
266	42	Male		Black		Employed		No		No		No		No		No
276	41	Male		Black		Employed		No		No		No		No		No						No		No
282	25	Male		Black		Employed		No		No		No		No		No						Yes		Yes		Good		1		1
288	42	Male		Black		Employed		No		No		No		No		No						Yes		Yes		Good		1		1
292	39	Male		Black		Employed		No		No		No		No		No						No		No
293	26	Male		Black		Employed		No		No		No		No		No						No		No
294	29	Male		Black		Employed		No		No		No		No		No						No		No
297	40	Male		Black		Employed		No		No		No		No		No						No		No		Bad
307	41	Male		Black		Employed		No		No		No		No		No						Yes		Yes		Good		1		1
320	41	Male		Black		Employed		No		No		No		No		No						No		No
364	41	Male		Black		Employed		No		No		No		No		No						No		No
370	22	Male		Black		Employed		No		No		No		No		No						Yes		Yes		Good		1		2
376	39	Male		Black		Employed		No		No		No		No		No						Yes		Yes		Good		2		2
380	37	Male		Unknown		Employed		No		No		No		No		No						No		No
408	43	Male		Black		Employed		No		No		No		No		No						No		No
421	22	Male		Black		Employed		No		No		No		No		No						Yes		Yes		Good		1		1
426	30	Male		Black		Employed		No		No		No		No		No						Yes		No				1
439	27	Male		Black		Employed		No		No		No		No		No						Yes		Yes		Bad		2		1
455	29	Male		Black		Employed		No		No		No		No		No
459	38	Male		Black		Employed		No		No		No		No		No						Yes		Yes		Neutral
474	26	Male		Black		Employed		No		No		No		No		No						No		No
506	44	Male		Black		Employed		No		No		No		No		No						No		No
543	59	Male		Black		Employed		No		No		No		No		No
609	46	Male		Black		Employed		No		No		No		No		No
654	45	Male		Black		Employed		No		No		No		No		No						No		No		Bad
668	58	Male		Black		Employed		No		No		No		No		No
686	43	Male		Black		Employed		No		No		No		No		No						No		No		Bad
690	28	Male		Black		Employed		No		No		No		No		No						Yes		Yes		Good		1		2
729	20	Male		Black		Employed		No		No		Yes		Yes		No						No		Yes		Neutral
730	57	Male		Black		Employed		No		No		No		No		No						No		No		Bad
738	28	Male		Black		Employed		No		No		No		No		No						No		No
755	29	Male		Black		Employed		No		No		No		No		No						No		No
779	32	Male		Black		Employed		No		No		No		No		No						No		No
781	31	Male		Black		Employed		No		No		No		No		No						No		No
831	45	Male		Black		Employed		No		No		No		No		No						No		No		Bad
832	28	Male		Black		Employed		No		No		No		No		No						Yes		No		Bad
839	37	Male		Black		Employed		No		No		No		No		No
823	24	Male		White		Employed		No		Yes		No		No		No				19		No		Yes		Good		1		1
1	52	Male		Unknown		Employed		Yes		No		No		Yes		No		1 to 9		18
38	47	Male		Black		Employed		Yes		No		No		No		No				17
68	53	Male		White		Employed		Yes		No		No		Yes		No		10 to 20		18
79	49	Male		Black		Employed		Yes		No		No		Yes		No		1 to 9		20
90	51	Male		Black		Employed		Yes		No		No		Yes		No		1 to 9		32
97	53	Male		Black		Employed		Yes		No		No		No		No				26
99	59	Male		Black		Employed		Yes		No		No		Yes		No		10 to 20		17
100	53	Male		Black		Employed		Yes		No		No		Yes		No		10 to 20		26
108	53	Male		Black		Employed		Yes		No		No		No		No
110	53	Male		Black		Employed		Yes		No		No		No		No				19
118		Male		Black		Employed		Yes		No		No		Yes		No		1 to 9		17		No		No		Good
141	63	Male		Black		Employed		Yes		No		No		No		No		10 to 20		30
142	54	Male		Black		Employed		Yes		No		No		Yes		No		10 to 20		20
152	62	Male		Black		Employed		Yes		No		No		Yes		No		1 to 9		18
159	46	Male		Black		Employed		Yes		No		No		Yes		No		1 to 9		12
170	50	Male		Black		Employed		Yes		No		No		No		No		1 to 9		40
186	56	Male		Black		Employed		Yes		No		No		Yes		No		1 to 9		40
193	55	Male		Black		Employed		Yes		No		No		No		No
195	55	Male		Black		Employed		Yes		No		No		No		No
205	52	Male		Black		Employed		Yes		No		No		No		No				21		No		No
219	27	Male		Black		Employed		Yes		No		No		Yes		No		1 to 9		19		No		No						1
225	36	Male		Black		Employed		Yes		No		No		No		No						No		No
240	57	Male		Black		Employed		Yes		No		No		No		No
246	53	Male		Black		Employed		Yes		No		No		Yes		No		10 to 20		22
250	30	Male		White		Employed		Yes		No		No		Yes		No		10 to 20		16		No		No
263	51	Male		Black		Employed		Yes		No		No		Yes		No		1 to 9		25
284	41	Male		Black		Employed		Yes		No		No		No		No
298	43	Male		Black		Employed		Yes		No		No		Yes		No		10 to 20		20		No		No		Bad
304	27	Male		Black		Employed		Yes		No		No		Yes		No		1 to 9		20		No		No
312	43	Male		Black		Employed		Yes		No		No		Yes		No		1 to 9		28		No		No
331	30	Male		Black		Employed		Yes		No		No		Yes		No		1 to 9		21		Yes		Yes		Good		0		3
339	39	Male		Black		Employed		Yes		No		No		Yes		No		10 to 20		15		No		No
372	34	Male		Black		Employed		Yes		No		No		Yes		No		1 to 9		26		No		No
374	25	Male		Black		Employed		Yes		No		No		Yes		No		1 to 9		21		Yes		Yes		Good		2		2
390	38	Male		Black		Employed		Yes		No		No		Yes		No		1 to 9		25		Yes		Yes		Good		1		1
409	30	Male		Black		Employed		Yes		No		No		Yes		No		1 to 9				No		No
442	40	Male		Black		Employed		Yes		No		No		Yes		No		1 to 9		18		Yes		Yes		Good		1		2
447	39	Male		Black		Employed		Yes		No		No		Yes		No		1 to 9		20		No		No
449	36	Male		Black		Employed		Yes		No		No		Yes		No		1 to 9		18		No		No		Bad
471	30	Male		Black		Employed		Yes		No		No		Yes		No		10 to 20		11		No		No		Neutral		1		2
502	25	Male		Black		Employed		Yes		No		No		Yes		No		1 to 9		16		No		No				1		1
512	33	Male		Black		Employed		Yes		No		No		No		No				17		No		No		Bad
541	35	Male		Black		Employed		Yes		No		No		Yes		No		1 to 9		21		No		No
548	46	Male		Black		Employed		Yes		No		No		Yes		No		1 to 9		20
554	40	Male		Black		Employed		Yes		No		No		Yes		No		1 to 9		20		No		No				1		1
571	48	Male		Black		Employed		Yes		No		No		No		No				15
575	36	Male		Black		Employed		Yes		No		No		Yes		No		1 to 9		22
579	26	Male		Black		Employed		Yes		No		No		No		No				17		Yes		Yes				1		1
605	42	Male		Black		Employed		Yes		No		No		Yes		No		1 to 9		16		Yes		Yes		Good		2		2
615	38	Male		Black		Employed		Yes		No		No		No		No				13		Yes		Yes		Good		1		5
616	41	Male		Black		Employed		Yes		No		No		Yes		No		10 to 20		12		Yes		No		Good		1		1
659	59	Male		Black		Employed		Yes		No		No		Yes		No		1 to 9		27
673	54	Male		Black		Employed		Yes		No		No		Yes		No		10 to 20		24
678	44	Male		White		Employed		Yes		No		Yes		Yes		No		10 to 20		24		No		No		Bad
687	22	Male		White		Employed		Yes		No		No		Yes		No		10 to 20		18		Yes		Yes		Good		1		1
688	31	Male		Black		Employed		Yes		No		No		Yes		No		1 to 9		18		No		No		Bad
691	40	Male		Black		Employed		Yes		No		No		Yes		No		1 to 9		12		Yes		Yes		Good		1		2
695	33	Male		Black		Employed		Yes		No		No		Yes		No		10 to 20				Yes		Yes		Good		1		1
701	43	Male		Black		Employed		Yes		No		No		Yes		No
713	43	Male		Black		Employed		Yes		No		No		Yes		No		1 to 9		23		No		No		Neutral
739	37	Male		Black		Employed		Yes		No		No		Yes		No		1 to 9		21		No		No
745	29	Male		Black		Employed		Yes		No		No		Yes		No		1 to 9		27		Yes		Yes				1		1
793	35	Male		White		Employed		Yes		No		No		Yes		No		10 to 20		18		No		No
257	25	Unknown		Unknown		Employed		Yes		No		No		Yes		No		10 to 20		22
705	40	Unknown		Unknown		Employed		Yes		No		No		Yes		No		10 to 20		20		No		No		Bad
830	38	Unknown		Black		Employed		Yes		No		No		Yes		No		1 to 9				Yes
841	41	Unknown		Black		Employed		Yes		No		No		Yes		No		1 to 9		39		No		No
720	29	Male		Black		Employed		Yes		No		No		No		Yes				25		No		No		Bad
743	22	Male		Black		Employed		Yes		No		No		No		Yes				16		Yes		Yes		Good		1		2
718	28	Male		Black		Employed		Yes		No		No		Yes				1 to 9		19		No		No
23	59	Male		Black		Employed		Yes		Yes		No		Yes		No		1 to 9		30
62	52	Male		Black		Employed		Yes		Yes		No		Yes		No		10 to 20
123	55	Male		Black		Employed		Yes		Yes		No		No		No		1 to 9		48
271	31	Male		Black		Employed		Yes		Yes		No		Yes		No		1 to 9		19		Yes		Yes		Good		1		1
771		Male		Black		Employed		Yes		Yes				Yes		Yes		1 to 9		20		Yes		No		Good		3
843	31	Male		Black		Employed		Yes		Yes		No		Yes		Yes				16		Yes		Yes				Many		Many
461	37	Male		Black		Retired		Yes		No		No		No		No						No		No		Bad
11	21	Male		Black		Student		No		No		No		No		No						Yes		Yes		Good		1		1
21	23	Male		Black		Student		No		No		No		No		No						Yes		No		Bad		1		1
209	39	Male		Black		Student		No		No		No		No		No						No		No
295	19	Male		Black		Student		No		No		No		No		No						No		No
378	20	Male		Black		Student		No		No		No		No		No						Yes		No		Neutral
385	18	Male		Black		Student		No		No		No		No		No						No		No		Bad
387	19	Male		Black		Student		No		No		No		No		No						No		No		Bad
391	18	Male		Black		Student		No		No		No		No		No						No		No
392	22	Male		Black		Student		No		No		No		No		No						Yes		Yes		Bad		2		3
410	21	Male		Black		Student		No		No		No		No		No						No		No
414	32	Male		Black		Student		No		No		No		No		No						No		No
418	24	Male		Black		Student		No		No		No		No		No						Yes		Yes		Good		1		1
420	20	Male		Black		Student		No		No		No		No		No						Yes		Yes		Good		0		2
427	24	Male		Black		Student		No		No		No		No		No						Yes		Yes		Good		1		1
432	32	Male		Black		Student		No		No		No		No		No						No		No		Neutral
433	20	Male		Black		Student		No		No		No		No		No						No		No		Bad
436	19	Male		White		Student		No		No		No		No		No						No		No
438	33	Male		Black		Student		No		No		No		No		No						No		No
487	25	Male		Black		Student		No		No		No		No		No						No		No
551	18	Male		Black		Student		No		No		No		No		No						No		No
665	22	Male		Black		Student		No		No		No		No		No						No		No		Bad
707		Male		Black		Student		No		No		No		No		No						Yes		Yes		Neutral		1		1
744	24	Male		White		Student		No		No		No		No		No						No		No
796	42	Male		Black		Student		No		No		No		No		No						No		No
504	17	Male		Black		Student		Yes		No		No		No		No						Yes		Yes		Good		many		2
5	44	Male		Black		Unemployed		No		No		No		No		No
9	23	Male		Black		Unemployed		No		No		No		No		No						Yes		Yes		Neutral		1		1
34	61	Male		White		Unemployed		No		No		No		No		No
43	68	Male		Black		Unemployed		No		No		No		No		No
58	46	Male		Black		Unemployed		No		No		No		No		No
60	71	Male		Black		Unemployed		No		No		No		No		No
61	68	Male		Black		Unemployed		No		No		No		No		No
69	54	Male		Black		Unemployed		No		No		No		No		No
73	51	Male		Black		Unemployed		No		No		No		No		No
78	84	Male		Black		Unemployed		No		No		No		No		No
83	65	Male		Black		Unemployed		No		No		No		No		No
124	29	Male		Black		Unemployed		No		No		No		No		No						No		No		Bad
156	77	Male		Black		Unemployed		No		No		No		No		No
167	61	Male		Black		Unemployed		No		No		No		No		No
171	69	Male		Black		Unemployed		No		No		No		No		No
173	81	Male		Black		Unemployed		No		No		No		No		No
185	49	Male		Black		Unemployed		No		No		No		No		No
203	39	Male		Black		Unemployed		No		No		No		No		No						Yes		Yes		Good		1		1
207	30	Male		Black		Unemployed		No		No		No		No		No						Yes		Yes		Good		3		3
223	53	Male		Black		Unemployed		No		No		No		No		No
233	63	Male		Black		Unemployed		No		No		No		No		No
245	34	Male		Black		Unemployed		No		No		No		No		No						Yes		Yes				1		1
252	75	Male		Black		Unemployed		No		No		No		No		No
254	30	Male		Black		Unemployed		No		No		No		No		No						Yes		Yes		Neutral		1		1
255	39	Male		Black		Unemployed		No		No		No		No		No						No		No						1
258	57	Male		Black		Unemployed		No		No		No		No		No
260	72	Male		White		Unemployed		No		No		No		No		No
279	27	Male		Black		Unemployed		No		No		No		No		No						No		No
303	33	Male		Black		Unemployed		No		No		No		No		No						Yes		Yes		Good		1		40
305	21	Male		Black		Unemployed		No		No		No		No		No						No		No
309	40	Male		Black		Unemployed		No		No		No		No		No						No		No
314	27	Male		Black		Unemployed		No		No		No		No		No						Yes		No		Good		1		1
325	19	Male		Black		Unemployed		No		No		No		No		No						Yes		Yes		Good		1		2
328	37	Male		Black		Unemployed		No		No		No		No		No						Yes		No		Good		2		6
341	36	Male		Black		Unemployed		No		No		No		No		No						No		No
355	23	Male		Black		Unemployed		No		No		No		No		No						No		No
361	25	Male		Black		Unemployed		No		No		No		No		No						Yes		Yes		Good		1		1
435	39	Male		Black		Unemployed		No		No		No		No		No						No		No
464	23	Male		Black		Unemployed		No		No		No		No		No						Yes		Yes		Good		1		1
497	45	Male		Black		Unemployed		No		No		No		No		No						No		No		Good		1		2
523	35	Male		Black		Unemployed		No		No		No		No		No						No		No		Neutral				1
536	23	Male		Black		Unemployed		No		No		No		No		No						No		No		Bad
580	34	Male		Black		Unemployed		No		No		No		No		No
585	72	Male		White		Unemployed		No		No		No		No		No						No		No		Bad
590	30	Male		Black		Unemployed		No		No		No		No		No						Yes		No		Neutral
602	30	Male		Black		Unemployed		No		No		No		No		No						No		No		Bad
611	24	Male		Black		Unemployed		No		No		No		No		No						No		No		Bad
620	24	Male		Black		Unemployed		No		No		No		No		No						No		No		Bad
636	18	Male		Black		Unemployed		No		No		No		No		No						No		No
643	23	Male		Black		Unemployed		No		No		No		No		No						No		No
644	26	Male		Black		Unemployed		No		No		No		No		No						No		No		Bad
651	79	Male		Black		Unemployed		No		No		No		No		No
706	29	Male		Black		Unemployed		No		No		No		No		No						No		No		Bad
726	21	Male		Black		Unemployed		No		No		No		No		No						Yes		No		Neutral
733	35	Male		Black		Unemployed		No		No		No		No		No						No		No
748	34	Male		Black		Unemployed		No		No		No		No		No						No		No
790	41	Male		White		Unemployed		No		No		No		No		No						Yes		Yes				2
798	65	Male		White		Unemployed		No		No		No		No		No
232	72	Male		Black		Unemployed		No		Yes		No		No		No				40
12	72	Male		Black		Unemployed		Yes		No		No		No		No				22
13	59	Male		Black		Unemployed		Yes		No		No		No		No
15	43	Male		Black		Unemployed		Yes		No		No		No		No		more 20		20		No		No		Bad
33	66	Male		Black		Unemployed		Yes		No		No		No		No
41	71	Male		Black		Unemployed		Yes		No		No		Yes		No		1 to 9		30
47	64	Male		Black		Unemployed		Yes		No		No		Yes		No		1 to 9		16
51	48	Male		Black		Unemployed		Yes		No		No		Yes		No		1 to 9		35
52	68	Male		White		Unemployed		Yes		No		No		Yes		No		10 to 20		14
84	74	Male		Coloured		Unemployed		Yes		No		No		No		No				30
91	70	Male		Black		Unemployed		Yes		No		No		No		No
96	66	Male		Black		Unemployed		Yes		No		No		No		No
111	84	Male		Black		Unemployed		Yes		No		No		No		No				16
117	59	Male		Black		Unemployed		Yes		No		No		No		No				18
147	66	Male		Black		Unemployed		Yes		No		No		No		No				Teenage
148	59	Male		Black		Unemployed		Yes		No		No		No		No				16
154	71	Male		Black		Unemployed		Yes		No		No		Yes		No		1 to 9
155	78	Male		Black		Unemployed		Yes		No		No		No		No
176	64	Male		Black		Unemployed		Yes		No		No		Yes		No		1 to 9		30
177	56	Male		Black		Unemployed		Yes		No		No		Yes		No		1 to 9		15
178	54	Male		Black		Unemployed		Yes		No		No		No		No				32
182	63	Male		Black		Unemployed		Yes		No		No		Yes		No		1 to 9		30
192	61	Male		Black		Unemployed		Yes		No		No		Yes		No		1 to 9		20
198	69	Male		Black		Unemployed		Yes		No		No		Yes		No		1 to 9		30
210	64	Male		White		Unemployed		Yes		No		No		Yes		No		1 to 9		12		No		No		Bad
226	75	Male		Black		Unemployed		Yes		No		No		No		No				13
265	38	Male		Black		Unemployed		Yes		No		No		No		No				20		No		No		Bad
280	24	Male		Black		Unemployed		Yes		No		No		No		No						No		No
286	45	Male		Black		Unemployed		Yes		No		No		No		No						No		No
296	38	Male		Black		Unemployed		Yes		No		No		Yes		No		1 to 9		18		No		No
310	26	Male		Black		Unemployed		Yes		No		No		Yes		No		1 to 9		18		No		No
317	30	Male		Black		Unemployed		Yes		No		No		Yes		No		1 to 9		20		Yes		No		Good		1
332	51	Male		Black		Unemployed		Yes		No		No		Yes		No		1 to 9		30
338	23	Male		Black		Unemployed		Yes		No		No		Yes		No		1 to 9		12		No		No
344	34	Male		Black		Unemployed		Yes		No		No		Yes		No		1 to 9		20		No		No
347	43	Male		Black		Unemployed		Yes		No		No		Yes		No		10 to 20		25		No		No
350	38	Male		Black		Unemployed		Yes		No		No		No		No						No		No
351	31	Male		Black		Unemployed		Yes		No		No		No		No						No		No
354	21	Male		Black		Unemployed		Yes		No		No		No		No						Yes		Yes		Good		1		1
368	39	Male		Black		Unemployed		Yes		No		No		No		No						No		No
394	27	Male		Black		Unemployed		Yes		No		No		Yes		No		1 to 9		19		No		No
401	20	Male		Unknown		Unemployed		Yes		No		No		Yes		No		1 to 9		15		Yes		Yes		Good		2		1
406	27	Male		Black		Unemployed		Yes		No		No		Yes		No		1 to 9		16		No		No
463	32	Male		Black		Unemployed		Yes		No		No		Yes		No		1 to 9		18		Yes		Yes				1		1
511	22	Male		Black		Unemployed		Yes		No		No		Yes		No		10 to 20		19		No		No
530	30	Male		Black		Unemployed		Yes		No		No		Yes		No		1 to 9		16		No		No
537	33	Male		Unknown		Unemployed		Yes		No		No		Yes		No		1 to 9				Yes		Yes				1		1
540	30	Male		Black		Unemployed		Yes		No		No		Yes		No		10 to 20		22		No		No
576	35	Male		Black		Unemployed		Yes		No		No		Yes		No		1 to 9		21		Yes		Yes		Neutral		1
606	64	Male		Black		Unemployed		Yes		No		No		Yes		No		10 to 20		18
631	57	Male		Black		Unemployed		Yes		No		No		Yes		No		1 to 9		30
633	41	Male		Black		Unemployed		Yes		No		No		Yes		No		1 to 9		22		No		No
646	25	Male		Black		Unemployed		Yes		No		No		Yes		No		1 to 9		19		No		No		Bad		0		1
649	29	Male		Black		Unemployed		Yes		No		No		Yes		No		10 to 20		18		No		No		Bad
656	26	Male		Black		Unemployed		Yes		No		No		Yes		No		1 to 9		16		No		No		Neutral
685	60	Male		Black		Unemployed		Yes		No		No		Yes		No		1 to 9		20
716	24	Male		Black		Unemployed		Yes		No		No		No		No						No		No		Bad
749	45	Male		White		Unemployed		Yes		No		No		No		No				14		No		Yes				350-400
753	43	Male		White		Unemployed		Yes		No		No		No		No				13		No		Yes
760	20	Male		White		Unemployed		Yes		No		No		Yes		No		1 to 9		14		Yes		No		Good				2
762		Male		Black		Unemployed		Yes		No		No		No		No				27
765		Male		White		Unemployed		Yes		No		No		Yes		No		more 20		21		Yes		Yes
770	30	Male		White		Unemployed		Yes		No		No		Yes		No		1 to 9		12		Yes		No				3
772		Male		Black		Unemployed		Yes		No		No		No		No						Yes		Yes		Neutral		3		7
773	39	Male		White		Unemployed		Yes		No		No		Yes		No		10 to 20		17		No						4		4
782	34	Male		White		Unemployed		Yes		No		No		Yes		No		10 to 20		15		Yes		Yes				70
784	38	Male		Black		Unemployed		Yes		No		No		No		No						No		No
787	34	Male		White		Unemployed		Yes		No		No		Yes		No		1 to 9		13		Yes		Yes				11
792	48	Male		White		Unemployed		Yes		No				Yes		No		10 to 20		21
795	44	Male		White		Unemployed		Yes		No		No		Yes		No		10 to 20		18		Yes		Yes				25
801	27	Male		White		Unemployed		Yes		No		No		Yes		No		1 to 9		17		Yes		Yes				9
806	47	Male		White		Unemployed		Yes		No		No		Yes		No		more 20		15		No		No				>10
810	34	Male		White		Unemployed		Yes		No		No		No		No				20		No						25
818	63	Male		White		Unemployed		Yes		No		No		No		No				19
14	62	Male		Black		Unemployed		Yes		Yes		No		Yes		No		1 to 9		21
87	61	Male		Black		Unemployed		Yes		Yes		No		Yes		No		10 to 20		19
208	30	Male		Black		Unemployed		Yes		Yes		Yes		Yes		No		10 to 20		23		Yes		Yes		Good		1		lost count
262	49	Male		Black		Unemployed		Yes		Yes		No		Yes		No		1 to 9		25
719	27	Male		Black		Unemployed		Yes		Yes		No		Yes		No		1 to 9		14		Yes		Yes		Good		1		1
740	30	Male		Black		Unemployed		Yes		Yes		No		Yes		No		1 to 9		18		No		No		Bad
229	28	Male		Black		Unemployed		Yes		Yes		No		Yes		Yes		1 to 9		14		No		No
7	48	Male		White		Unknown		No		No		No		No		No						No		No		Neutral
139	76	Male		White		Unknown		No		No		No		No		No
211	54	Male		Black		Unknown		No		No		No		No		No
237	34	Male		Black		Unknown		No		No		No		No		No
424	35	Male		Black		Unknown		No		No		No		No		No						No		No		Bad
457	40	Male		Unknown		Unknown		No		No		No		No		No
484	32	Male		Black		Unknown		No		No		No		No		No						No		No
510	34	Male		Black		Unknown		No		No		No		No		No						Yes		Yes				1
521	44	Male		White		Unknown		No		No		No		No		No						No		No
546	24	Male		Black		Unknown		No		No		No		No		No
568	40	Male		Black		Unknown		No		No		No		No		No						No		No
569	34	Male		Black		Unknown		No		No		No		No		No						No		No
570	29	Male		Black		Unknown		No		No		No		No		No						Yes		Yes		Good				2
587	29	Male		Black		Unknown		No		No		No		No		No						Yes		Yes		Good		1		1
627	18	Male		Black		Unknown		No		No		No		No		No						Yes		No				1		1
667	41	Male		Black		Unknown		No		No		No		No		No						No		No		Bad
669	26	Male		Black		Unknown		No		No		No		No		No						Yes		Yes				2		2
680	43	Male		Black		Unknown		No		No		No		No		No						Yes		Yes		Good
693	19	Male		Black		Unknown		No		No		No		No		No						No		No		Bad
694	24	Male		Black		Unknown		No		No		No		No		No						No		No		Neutral
699	42	Male		Black		Unknown		No		No		No		No		No
731	32	Male		Black		Unknown		No		No		No		No		No						No		No
734	37	Male		Black		Unknown		No		No		No		No		No						No		No
757	27	Male		Black		Unknown		No		No		No		No		No						Yes		Yes
850	30	Male		Black		Unknown		No		No		No		No		No						No		No
664	24	Male		Black		Unknown		No		No		No		No		Yes						No		No		Bad
838	75	Male		Black		Unknown		No		Yes		No		No		No				40
4	49	Male		Unknown		Unknown		Yes		No		No		No		No
19	34	Male		Black		Unknown		Yes		No		No		Yes		No		1 to 9		26		No		No
27	54	Male		Black		Unknown		Yes		No		No		No		No
81		Male		Black		Unknown		Yes		No		No		Yes		No		10 to 20		17
127	40	Male		Black		Unknown		Yes		No		No		No		No				19		No		No
249	37	Male		Black		Unknown		Yes		No		No		Yes		No		1 to 9		20		No		No
256	31	Male		Black		Unknown		Yes		No		No		Yes		No		1 to 9		23		No		No
269	44	Male		Black		Unknown		Yes		No		No		Yes		No		1 to 9		18
431	21	Male		Black		Unknown		Yes		No		No		No		No				17		Yes		Yes		Good		1		1
498		Male		Black		Unknown		Yes		No		No		Yes		No		1 to 9		20		Yes		Yes		Good		3		many
507	28	Male		Black		Unknown		Yes		No		No		Yes		No		1 to 9		14		No		No		Bad
519	35	Male		Black		Unknown		Yes		No		No		Yes		No		10 to 20		13		No		No
520	36	Male		Black		Unknown		Yes		No		No		Yes		No		1 to 9		17		Yes		No						3
544	33	Male		Black		Unknown		Yes		No		No		No		No				17		Yes		Yes		Good		15		15
558	22	Male		Black		Unknown		Yes		No		No		Yes		No				16		No		Yes		Good		1
572	32	Male		Black		Unknown		Yes		No		No		No		No				15		No		No
595	44	Male		Black		Unknown		Yes		No		No		Yes		No		1 to 9		27		Yes		Yes		Bad
608	34	Male		Black		Unknown		Yes		No		No		Yes		No		10 to 20		20
672	24	Male		Black		Unknown		Yes		No		No		Yes		No		1 to 9		22		Yes		Yes		Good		0		1
692	65	Male		Black		Unknown		Yes		No		No		Yes		No		10 to 20		30
703	22	Male		Black		Unknown		Yes		No		No		Yes		No		1 to 9				No		No
732	19	Male		White		Unknown		Yes		No		No		Yes		No		1 to 9		18		Yes		Yes
737	32	Male		White		Unknown		Yes		No		No		Yes		No		10 to 20		18		Yes		Yes				1		10
758	60	Male		Black		Unknown		Yes		No		No		Yes		No		1 to 9		35
791	43	Male		Black		Unknown		Yes		No		No		Yes		No		more 20		18		No		No
828	21	Male		Black		Unknown		Yes		No		No		No		No						No		No
840	40	Male		Black		Unknown		Yes		No		No		Yes		No		1 to 9		18
126	29	Male		Black		Unknown		Yes		No		No		Yes		Yes		more 20		10		No		No		Bad
425	28	Male		Black		Unknown		Yes		No		No		Yes		Yes				15		No		No		Neutral		2		2
663	24	Male		Black		Unknown		Yes		No		No		Yes		Yes				19		Yes		Yes		Good				1
709	42	Male		Black		Unknown		Yes		No		No		Yes		Yes		1 to 9		23		No		Yes		Neutral				1
804	52	Male		Black		Unknown		Yes		No		No		No		Yes				25
714	56	Male		Black		Unknown		Yes		No		No								30
109		Male		Black		Unknown		Yes		Yes		Yes		Yes		No		1 to 9
556	39	Male		Black		Unknown		Yes		Yes		No		Yes		No		10 to 20		18		No		No		Bad
727	24	Male		Black		Unknown		Yes		Yes		No		Yes		No		1 to 9		18		No		No		Bad
846	22	Male		Black		Unknown		Yes		Yes		No		Yes		No		1 to 9		19		No		No
456	43	Unknown		Unknown		Unknown		No		Yes		No		No		No				25
553	36	Unknown		Black		Unknown		No		No		No		No		No
562	47	Unknown		Unknown		Unknown		Yes		No		No		Yes		Yes		10 to 20		29
682		Unknown		Unknown		Unknown		No		No		No		No		No						Yes		Yes		Good		1		2
723		Unknown		Unknown		Unknown		No		No		No		No		No				64
736	37	Unknown		White		Unknown		No		No		No		No		No						No		No
800	21	Unknown		Unknown		Unknown		No		No		No		No		No
805	21	Unknown		Black		Unknown		No		No		No		No		No						No		Yes						1
814	55	Unknown		Unknown		Unknown		No		No		No		No		No
815	33	Unknown		Black		Unknown		No		No		No		No		No						No		No
826	44	Unknown		Unknown		Unknown		No		No		No		No		No						No		No
836	40	Unknown		Unknown		Unknown		No		No		No		No		No
153	63	Unknown		Black		Unemployed		Yes		No		No		No		No				17
201	37	Unknown		Unknown		Unemployed		No		No		No		No		No						No		No
222	53	Unknown		Unknown		Unemployed		Yes		No		No		No		No				17
430	22	Unknown		Unknown		Unemployed		No		No		No		No		No						No		No		Neutral
451	20	Unknown		White		Unemployed		Yes		No		No		Yes		No		10 to 20		15		No		No
479	22	Unknown		Black		Unemployed		No		No		No		No		No						No		No
493	32	Unknown		Black		Unemployed		No		No		No		No		No						No		No
542	51	Unknown		Unknown		Unemployed		No		No		No		No		No
614	62	Unknown		Black		Unemployed		No		Yes		No		No		No
642	39	Unknown		Black		Unemployed		Yes		No		No		No		No				16		No		No		Good		1		0
721	20	Unknown		Unknown		Unemployed		No		No		No		No		No						No		No		Bad
559	31	Unknown		Unknown		Employed		No		No		No		No		No						Yes		Yes		Neutral		1		1
816	23	Unknown		Unknown		Employed		No		No		No		No		No						No		No

## Sheet: List
	Clinic	Age	Gender	Race	Occupation	Eversmoke	Snuff	Pipe	Cigarette	Betelnut	Howmany	Whatage	Attit
	Medunsa		Male	Black	Employed	Yes	Yes	Yes	Yes	Yes	1 to 9		Good
	Other		Female	White	Unemployed	No	No	No	No	No	10 to 20		Bad
			Unknown	Indian	Unknown						more 20		Neutral
				Coloured	Student
				Unknown

## Sheet: Sheet1
Females
Employed			Y								N								S								U
			127								233								39								69									468
Smoke			Y				N				Y				N				Y				N				Y				N
			16				111				28				205				6				33				9				60					468
Snuff			Y		N		Y		N		Y		N		Y		N		Y		N		Y		N		Y		N		Y		N
			3		13		1		110		6		22		20		185		0		6		0		33		1		8		1		59			468
betelnut			Y	N	Y	N	Y	N	Y	N	Y	N	Y	N	Y	N	Y	N	Y	N	Y	N	Y	N	Y	N	Y	N	Y	N	Y	N	Y	N
			0	3	1	12	0	1	2	108	1	5	0	22	0	20	0	185	0	0	0	6	0	0	0	33	0	1	1	7	0	1	1	58		468
Males
Employed			Y								N								S								U
			128								139								25								64									357
Smoke			Y				N				Y				N				Y				N				Y				N
			76				52				80				59				1				24				37				27					357
Snuff			Y		N		Y		N		Y		N		Y		N		Y		N		Y		N		Y		N		Y		N
			6		70		1		51		7		73		1		58		0		1		0		24		4		33		1		26			357
betelnut			Y	N	Y	N*	Y	N	Y	N	Y	N	Y	N	Y	N	Y	N	Y	N	Y	N	Y	N	Y	N	Y	N	Y	N*	Y	N	Y	N
			2	4	2	68	0	1	0	51	1	6	0	73	0	1	0	58	0	0	0	1	0	0	0	24	0	4	5	28	0	1	1	25		357
Employed			R
			1																Y - Yes
Smoke			Y				N												N - No
			1				0												S - Student
Snuff			Y		N		Y		N										U - Unknown																N=	825
			0		1		0		0										R - Retired
betelnut			Y	N	Y	N	Y	N	Y	N									N* - 1 unknown
			0	0	0	1	0	0	0	0
